# Supplementary material for: Impact of hydronium ions on the Pd-catalyzed furfural hydrogenation
Source: Nat Commun. 2022 Nov 22;13:7154. doi: 10.1038/s41467-022-34608-8 (PMC9684141; doi:10.1038/s41467-022-34608-8)
Supplement: Supplementary file 3 — Source Data [file 41467_2022_34608_MOESM3_ESM.xlsx]

## Sheet: Figure 1
Figure 1a
pH 1.6			pH 3			pH 4.5			pH 5.8			pH 7
Time (min)	FF conv. (mol%)		Time (min)	FF conv. (mol%)		Time (min)	FF conv. (mol%)		Time (min)	FF conv. (mol%)		Time (min)	FF conv. (mol%)
0	0		0	0		0	0		0	0		0	0
15	8.66197		7	5.89824		15	3.93904		40	11.8116		60	7.22381
30	18.4072		22	12.9236		30	9.21466		80	24.2501		120	11.1819
45	30.1402		38	23.6444		46	13.3198		120	35.5092		180	19.2544
60	43.5022		57	34.5349		60	21.8065		160	47.4281		240	22.5921
75	56.5167		86	51.7613		75	26.4572		200	57.8005		300	30.404
90	67.8117					90	31.767		240	67.9675		360	37.1544
Figure 1b
	TOF (h-1) @ different H2 pressures
pH	1 bar H2	5 bar H2	10 bar H2
1.6	226.884	1160.76	2422.37
3	188.741	1102.86	2063.59
4.5	120.325
5.8	87.8932	416.841	847.613
7	53.5571	164.206	287.292

## Sheet: Figure 2
Figure 2a
pH	1.6	1.6	1.6	1.6	5.8	5.8	5.8	5.8
Gas	H2	H2	D2	D2	H2	H2	D2	D2
Solvent	H2O	D2O	H2O	D2O	H2O	D2O	H2O	D2O
TOF (h-1)	226.884	211.729	106.4	110.09	87.8932	120.98	58.1392	45.3153
Figure 2b
m/z	H2O	D2O	H2/D2O, pH 1.6	H2/D2O, pH 5.8
81	0.463129	0.558287	0.532094	0.537247
82	0.0271799	0.0360566	0.0510498	0.048904
97	0.502272	0.352839	0.378524	0.385659
98	1	1	1	1
99	0.0608181	0.62148	0.509418	0.521456
100	0.00548167	0.0384527	0.0441062	0.0426778
Figure 2c
m/z	H2/D2O, pH 1.6	D2/H2O, pH 1.6	D2/D2O, pH 1.6
81	0.532094	0.0566101	0.0279848
82	0.0510498	0.513725	0.61372
97	0.378524	0.153041	0.104046
98	1	0.485566	0.404925
99	0.509418	1	1
100	0.0441062	0.116807	0.507828
Figure 2d
m/z	H2/D2O, pH 5.8	D2/H2O, pH 5.8	D2/D2O, pH 5.8
81	0.537247	0.066459	0.0496339
82	0.048904	0.507898	0.596932
97	0.385659	0.160723	0.118759
98	1	0.509689	0.435007
99	0.521456	1	1
100	0.0426778	0.192029	0.480893

## Sheet: Figure 3
Figure 3a
pH 1.6			pH 3			pH 5.8			pH 7
Furfural conc. (mM)	Uptake (mmol g-1cat.)		Furfural conc. (mM)	Uptake (mmol g-1cat.)		Furfural conc. (mM)	Uptake (mmol g-1cat.)		Furfural conc. (mM)	Uptake (mmol g-1cat.)
0.000680998	0.21507		0.044637	0.579544		0.00215835	0.209532		0.0089887	0.278507
0.0100765	0.408293		0.106552	0.732128		0.0146785	0.397449		0.0305667	0.328518
0.0403772	0.580951		0.399327	1.05726		0.0528236	0.564829		0.0323153	0.528698
0.108219	0.733822		1.06221	1.32317		0.130435	0.712635		0.11036	0.62073
0.423136	1.05411		2.35525	1.51589		0.496896	1.0332		0.133365	0.748936
1.1424	1.3135		4.23884	1.64117		1.36358	1.28621		0.343074	0.873059
2.47948	1.50101		10.3885	1.90216		2.68817	1.47789		0.361363	0.938288
4.31577	1.6276		18.3831	1.97245		4.47352	1.61114		1.5937	1.38961
10.2543	1.85316		26.417	1.97961		10.3168	1.89556		1.64514	1.36997
17.9426	1.89956					17.7337	2.00867		4.30506	1.68784
23.3729	2.04194					25.2783	2.05298		4.82967	1.68368
30.5576	2.01643					33.1841	2.01903		8.39645	1.84486
									9.40553	1.85262
									13.7964	1.87016
									21.8441	2.08234
									25.7961	2.00239
Figure 3b
Buffer pH	H (kJ.mol-1 FF)	Furfural conc. (mM)
(water only)	-58.6612	0.0374158
(water only)	-65.8456	0.0295436
(water only)	-29.9373	49.9711
(water only)	-35.3002	80.1773
(water only)	-32.4568	2.00268
(water only)	-27.3793	112.139
(water only)	-27.4993	9.92724
(water only)	-31.2713	90.737
5.8	-24.7658	106.333
5.8	-36.167	2.16558
5.8	-26.5512	70.0148
5.8	-22.0323	21.1908
5.8	-28.4845	15.655
3	-23.3794	67.9697
3	-28.7222	123.247
3	-35.4841	1.81168
3	-32.8276	86.0033

## Sheet: Figure 5
Figure 5a	pH 1.6
	Blank			30 mM furfural
	ads	des		ads	des
H2	12645.7	9779.5		5940.24	4822.72
HD		2650.11			416.857
D2		216.113			10.8431
H addition to FAL					689.822
Figure 5b	pH 5.8
	Blank			30 mM furfural
	ads	des		ads	des
H2	13639.8	10213		6921.9	6354.25
HD		3136.83			429.652
D2		289.934			8.74256
H addition to FAL					129.258

## Sheet: Figure 6
Figure 6a
pH	Ko1	k2	H coverage	HF coverage
1.6	0.00103	1321.95	0.23103	0.000303694
3	0.000851552	1127.21	0.25649	0.000289469
5.8	0.000442493	615.948	0.30287	0.000189454
7	0.000256316	356.635	0.31658	0.000117022
Figure 6b
KoH2	Ko1
0.09	0.00103
0.119	0.000851552
0.189	0.000442493
0.215	0.000256316

## Sheet: Figure S1
Figure S1a
	pH 1.6			pH 5.8
H2 (bar)	TOF (h-1)		H2 (bar)	TOF (h-1)
0.25	66.6489		0.25	25.1123
0.5	119.837		1	87.8932
1	226.884		2.5	194.829
2.5	646.137		5	416.841
5	1160.76		10	847.613
10	2422.37
Figure S1b
	pH 1.6			pH 5.8
Furfural conc. (mM)	TOF (h-1)		Furfural conc. (mM)	TOF (h-1)
3.78525	195.186		4.48258	138.296
11	219.584		9.02676	127.228
30	226.884		19.7279	106.162
60	223.274		30	87.8932
			57	90.9281
			92.5223	99.4972

## Sheet: Figure S2
pH 1.6			pH 5.8
1/T (K-1)	TOF (h-1)		1/T (K-1)	TOF (h-1)
0.00336	226.884		0.00336	87.8932
0.00319	261.954		0.003	185.07
0.0031	287.899		0.00272	258.74
0.003	351.335		0.00254	348.359

## Sheet: Figure S3
Concentration of furfural and products (mM)
Product\time (min)	0	15	30	45	60	75	90	105	120	135	150
Furfural	0.609242	0.435912	0.246762	0.084834	0.0521078	0.0247778	0.0233899	0.012023	0.00952561	0.0084367	0.00677403
THFF	0.0771355	0.202805	0.268178	0.240707	0.263782	0.260586	0.278191	0.254684	0.243423	0.244109	0.216865
FAL	0.123865	0.265064	0.3043	0.347947	0.327386	0.317003	0.28275	0.242052	0.229651	0.232871	0.225951
THFAL	0.489758	0.396219	0.542125	0.571838	0.589727	0.603387	0.650317	0.718964	0.670392	0.689842	0.685871

## Sheet: Figure S4
Figure S4a									Figure S4b
	pH 1.6									pH 3
	Temp 26 oC									Temp 25 oC
H2 (bar)	r(H2)^0.5+r(D2)^0.5/[KIE]^0.5	[(r(H2)+r(HD)+r(D2))/PH2]^0.5		1/T (K-1)	In(KH2)				H2 (bar)	r(H2)^0.5+r(D2)^0.5/[KIE]^0.5	[(r(H2)+r(HD)+r(D2))/PH2]^0.5		1/T (K-1)	In(KH2)
7	0.0168137	0.00697233		0.00334448	-2.40503				7	0.0164759	0.00746574		0.0033557	-2.13011
10	0.019338	0.00663062		0.00319489	-3.00042				10	0.0188854	0.00703054		0.00319489	-2.78052
15	0.0208347	0.00577449		0.00309598	-3.38613				15	0.0203856	0.00621629		0.00309598	-3.25382
20	0.0225499	0.00534777		0.003003	-3.68806				20	0.0219929	0.00568636		0.003003	-3.59922
25	0.0237822	0.00499552							25	0.0231687	0.00524937
	Temp 40 oC									Temp 40 oC
H2 (bar)	r(H2)^0.5+r(D2)^0.5/[KIE]^0.5	[(r(H2)+r(HD)+r(D2))/PH2]^0.5							H2 (bar)	r(H2)^0.5+r(D2)^0.5/[KIE]^0.5	[(r(H2)+r(HD)+r(D2))/PH2]^0.5
5	0.0161428	0.00844515							5	0.0175287	0.00923949
7	0.0183213	0.00803033							7	0.0196873	0.00868988
10	0.0209155	0.0075829							10	0.0220445	0.00810475
15	0.0230477	0.00679412							15	0.0253912	0.00748759
25	0.0273379	0.00602197							20	0.0267534	0.00679166
	Temp 50 oC									Temp 50 oC
H2 (bar)	r(H2)^0.5+r(D2)^0.5/[KIE]^0.5	[(r(H2)+r(HD)+r(D2))/PH2]^0.5							H2 (bar)	r(H2)^0.5+r(D2)^0.5/[KIE]^0.5	[(r(H2)+r(HD)+r(D2))/PH2]^0.5
5	0.0167234	0.00910537							5	0.0198301	0.0103502
7	0.0203677	0.0089568							7	0.0223845	0.00969263
10	0.0220364	0.00832024							10	0.0254957	0.00920427
15	0.0249688	0.00762372							15	0.028937	0.00843146
20	0.0286754	0.00723655							20	0.0318778	0.00796511
30	0.0315045	0.00648639
										Temp 60 oC
	Temp 60 oC								H2 (bar)	r(H2)^0.5+r(D2)^0.5/[KIE]^0.5	[(r(H2)+r(HD)+r(D2))/PH2]^0.5
H2 (bar)	r(H2)^0.5+r(D2)^0.5/[KIE]^0.5	[(r(H2)+r(HD)+r(D2))/PH2]^0.5							5	0.0206465	0.0107322
5	0.0208779	0.0105049							7	0.0234282	0.0101682
7	0.0237141	0.0100276							10	0.0259666	0.00944592
10	0.0266351	0.00949335							15	0.0299795	0.00880126
15	0.0306458	0.00884489							20	0.0339985	0.00859926
20	0.0340465	0.00845736
Figure S4c									Figure S4d
	pH 4.5									pH 5.8
	Temp 26 oC									Temp 26 oC
H2 (bar)	r(H2)^0.5+r(D2)^0.5/[KIE]^0.5	[(r(H2)+r(HD)+r(D2))/PH2]^0.5		1/T (K-1)	In(KH2)				H2 (bar)	r(H2)^0.5+r(D2)^0.5/[KIE]^0.5	[(r(H2)+r(HD)+r(D2))/PH2]^0.5		1/T (K-1)	In(KH2)
10	0.0178484	0.00679171		0.00334448	-2.05252				5	0.0128393	0.0072106		0.00334448	-1.66737
15	0.0205601	0.00613229		0.00319489	-2.80406				7	0.0147079	0.00681791		0.00319489	-2.39307
20	0.0215939	0.00555		0.00309598	-3.27882				10	0.0160397	0.00613823		0.00309598	-2.86346
25	0.0225871	0.00505862		0.003003	-3.55622				15	0.017457	0.00532631		0.003003	-3.32811
									20	0.0186476	0.00481085
	Temp 40 oC								25	0.0196567	0.00443355
H2 (bar)	r(H2)^0.5+r(D2)^0.5/[KIE]^0.5	[(r(H2)+r(HD)+r(D2))/PH2]^0.5
5	0.0176299	0.00909819								Temp 40 oC
10	0.0226657	0.00808687							H2 (bar)	r(H2)^0.5+r(D2)^0.5/[KIE]^0.5	[(r(H2)+r(HD)+r(D2))/PH2]^0.5
15	0.0256337	0.00735445							5	0.0147825	0.00823682
25	0.0283982	0.00639527							7	0.0163971	0.00761238
									10	0.018518	0.00707121
	Temp 50 oC								15	0.0209345	0.00637113
H2 (bar)	r(H2)^0.5+r(D2)^0.5/[KIE]^0.5	[(r(H2)+r(HD)+r(D2))/PH2]^0.5							20	0.0225544	0.00581238
5	0.0189215	0.00973412
10	0.024515	0.0087532								Temp 50 oC
15	0.0276991	0.00800187							H2 (bar)	r(H2)^0.5+r(D2)^0.5/[KIE]^0.5	[(r(H2)+r(HD)+r(D2))/PH2]^0.5
20	0.0304319	0.00753131							5	0.0162163	0.00895699
									7	0.0180687	0.00835695
	Temp 60 oC								10	0.0208854	0.00791864
H2 (bar)	r(H2)^0.5+r(D2)^0.5/[KIE]^0.5	[(r(H2)+r(HD)+r(D2))/PH2]^0.5							15	0.0237919	0.00720628
5	0.0197196	0.0104353							20	0.0255754	0.00658922
10	0.0258552	0.00943427
15	0.0299419	0.00871937								Temp 60 oC
20	0.0331509	0.00816856							H2 (bar)	r(H2)^0.5+r(D2)^0.5/[KIE]^0.5	[(r(H2)+r(HD)+r(D2))/PH2]^0.5
									5	0.0173822	0.00947158
									7	0.0202173	0.00915817
									10	0.0229215	0.00859435
									15	0.0257978	0.00776779
									20	0.0290724	0.00741894
Figure S4e
	pH 7
	Temp 26 oC
H2 (bar)	r(H2)^0.5+r(D2)^0.5/[KIE]^0.5	[(r(H2)+r(HD)+r(D2))/PH2]^0.5		1/T (K-1)	In(KH2)
7	0.0166705	0.00719645		0.00334448	-1.53906
10	0.0183291	0.00654598		0.00319489	-2.25121
15	0.0197919	0.00565456		0.00309598	-2.87849
25	0.0221421	0.00471687		0.003003	-3.23254
	Temp 40 oC
H2 (bar)	r(H2)^0.5+r(D2)^0.5/[KIE]^0.5	[(r(H2)+r(HD)+r(D2))/PH2]^0.5
5	0.0157396	0.00835097
7	0.0177027	0.00779081
15	0.0217916	0.00628529
25	0.0249878	0.00542291
	Temp 50 oC
H2 (bar)	r(H2)^0.5+r(D2)^0.5/[KIE]^0.5	[(r(H2)+r(HD)+r(D2))/PH2]^0.5
5	0.0173792	0.00917325
7	0.0195787	0.00861644
10	0.021184	0.00790718
15	0.0256322	0.00744811
20	0.0266812	0.00669769
	Temp 60 oC
H2 (bar)	r(H2)^0.5+r(D2)^0.5/[KIE]^0.5	[(r(H2)+r(HD)+r(D2))/PH2]^0.5
5	0.0181951	0.00962975
10	0.0239601	0.00870946
15	0.0270994	0.00788854
20	0.0296434	0.00737734

## Sheet: Figure S5
Cycle 1
Time (min)	TON (molfurfural mol-1Pd)
0	0
10	26.5822
20	51.3184
30	90.0135
40	118.075
50	159.1
Cycle 2
Time (min)	TON (molfurfural mol-1Pd)
0	0
10	15.526
20	59.1534
30	95.1159
40	117.341
50	147.416
60	193.944

[truncated: 3 more sheets: Figure S6, Figure S7, Figure S8]
